# Supplementary material for: Description of Twenty-Nine Animal Hoarding Cases in Italy: The Impact on Animal Welfare
Source: Animals (Basel). 2023 Sep 20;13(18):2968. doi: 10.3390/ani13182968 (PMC10525848; doi:10.3390/ani13182968)
Supplement: Supplementary file 1 [file animals-13-02968-s001.zip]

Archive with 1 entries (1 files):
- animals-2550237-supplementary.pdf
